# Supplementary material for: Soil fungal communities varied across aspects of restored grassland in former mining areas of the Qinghai-Tibet Plateau
Source: PLoS One. 2024 Mar 26;19(3):e0295019. doi: 10.1371/journal.pone.0295019 (PMC10965082; doi:10.1371/journal.pone.0295019)
Supplement: S2 File — (XLSX) [file pone.0295019.s002.xlsx]

## Sheet: environment
ITEN	TN	TP	AN	AP	AK	SOC	pH	SWC
No Aspect	0.660371	0.554309	0.612534	0.471372	0.553815	0.703477	0.985257	0.764094
No Aspect	0.653767	0.548766	0.606409	0.466658	0.548277	0.696443	0.975405	0.756453
No Aspect	0.667042	0.559908	0.618721	0.476133	0.559409	0.710583	0.99521	0.771812
East Aspect	0.704916	0.622742	0.711845	0.704064	0.637398	0.953472	0.931904	0.631208
East Aspect	0.697866	0.616515	0.704726	0.697024	0.631024	0.943937	0.922585	0.624896
East Aspect	0.712036	0.629032	0.719035	0.711176	0.643837	0.963103	0.941317	0.637584
South Aspect	0.583532	0.752765	0.686721	0.933376	0.693436	0.837963	0.99	0.691007
South Aspect	0.577697	0.745237	0.679854	0.924042	0.686502	0.829583	0.9801	0.684097
South Aspect	0.589426	0.760369	0.693657	0.942804	0.700441	0.846427	1	0.697987
West Aspect	0.9801	0.9801	0.9801	0.9801	0.9801	0.9801	0.946061	0.949403
West Aspect	1	1	1	1	1	1	0.965269	0.96868
West Aspect	0.99	0.99	0.99	0.99	0.99	0.99	0.955617	0.958993
Noth Aspect	0.797345	0.675207	0.922991	0.875626	0.797452	0.817828	0.960359	0.99
Noth Aspect	0.789372	0.668455	0.913762	0.866869	0.789477	0.80965	0.950756	0.9801
Noth Aspect	0.805399	0.682028	0.932315	0.88447	0.805507	0.826089	0.97006	1

## Sheet: Sheet1
	F=6.89	P=0.004						P=0.002
														F=33.50	P=0.002
								Axis 1	Axis 2	Axis 3	Axis 4
								0.9003	0.0886	0.0036	0.0066
								90.03	98.89	99.25	99.91
								0.9984	0.9802	0.8825	0
								90.71	99.64	100
	Analysis 'Interactive-forward-selection', step 'Forward Selection'
	Method: RDA
	Total variation is 9.02408, explanatory variables account for 99.4%													Analysis 'Interactive-forward-selection', step 'Forward Selection'
	(adjusted explained variation is 99.1%)							Explains %	Contribution %	pseudo-F	P			Method: RDA
								50.2	50.6	13.1	0.004			Total variation is 0.59499, explanatory variables account for 96.6%
	Summary Table:							17.4	17.5	6.5	0.016			(adjusted explained variation is 94.7%)
	Statistic	Axis 1	Axis 2	Axis 4				27.3	27.5	59.7	0.002
	Eigenvalues	0.4367	0.3043	0.1016				4.1	4.2	46.7	0.002			Summary Table:
	Explained variation (cumulative)	43.67	74.11	99.17				0.1	0.1	1.7	0.234			Statistic	Axis 1	Axis 2	Axis 3	Axis 4
	Pseudo-canonical correlation	0.9992	0.9992	0.9993										Eigenvalues	0.9438	0.0222	0.0338	0.0002
	Explained fitted variation (cumulative)	43.93	74.54	99.75										Explained variation (cumulative)	94.38	96.6	99.98	100
														Pseudo-canonical correlation	0.9858	0.8782	0	0
														Explained fitted variation (cumulative)	97.7	100
	Analysis 'Interactive-forward-selection', step 'Forward Selection'					Analysis 'Interactive-forward-selection', step 'Forward Selection'
	Forward Selection Results:					Forward Selection Results:
	Name	Explains %	Contribution %	P		Name	Explains %	pseudo-F	P
	TP	34.7	34.9	0.002		SOC	50.2	13.1	0.004					Analysis 'Interactive-forward-selection', step 'Forward Selection'
	SWC	27	27.2	0.002		AN	17.4	6.5	0.016					Forward Selection Results:
	TN	22.2	22.3	0.002		AK	27.3	59.7	0.002					Name	Explains %	Contribution %	pseudo-F	P
	AP	15.1	15.2	0.002		SWC	4.1	46.7	0.002					TP	72	74.6	33.5	0.002
	AN	0.4	0.4	0.018		AP	0.1	1.7	0.234					TN	17.3	17.9	19.5	0.002
														SOC	2.4	2.5	3.2	0.074
														pH	3.2	3.4	6.5	0.018
														AN	1.6	1.7	4.3	0.028
			Analysis 'Interactive-forward-selection', step 'Forward Selection'
			Forward Selection Results:
			Name	Contribution %	pseudo-F	P	Name	Contribution %	pseudo-F	P
			TP	34.9	6.9	0.002	TP	74.6	33.5	0.002
			SWC	27.2	8.5	0.002	TN	17.9	19.5	0.002
			TN	22.3	15.2	0.002	SOC	2.5	3.2	0.074
			AP	15.2	148	0.002	pH	3.4	6.5	0.018
			AN	0.4	6.7	0.018	AN	1.7	4.3	0.028
			SOC	0.3	<0.1	1	SWC	1.4	<0.1	1
			Ph	0.3	<0.1	1	AP	1.2	<0.1	1
			AK	0.2	<0.1	1	AK	0.8	<0.1	1

## Sheet: complaxion
	Asc	Bas	Mor	Sor	Leo	Cep	Dis	Gym
No Aspect	0.710032	0.841434	0.124636	0.53403	0.563837	0.399725	0.565174	0.95
No Aspect	0.67453	0.799362	0.118404	0.507329	0.535646	0.379739	0.536916	0.9025
No Aspect	0.747402	0.88572	0.131196	0.562137	0.593513	0.420763	0.594921	1
East Aspect	0.638696	0.95	0.95	0.772849	0.19119	0.690085	0.544919	0.437226
East Aspect	0.606761	0.9025	0.9025	0.734206	0.181631	0.65558	0.517673	0.415365
East Aspect	0.672312	1	1	0.813525	0.201253	0.726405	0.573599	0.460238
South Aspect	0.801697	0.412209	0.0385261	0.852649	0.150965	0.95	0.122118	0.294908
South Aspect	0.761612	0.391599	0.0365998	0.810017	0.143417	0.9025	0.116012	0.280163
South Aspect	0.843892	0.433905	0.0405538	0.897526	0.158911	1	0.128545	0.310429
West Aspect	0.659568	0.35603	0.111056	1	0.0303499	0.888635	1	0.0713309
West Aspect	0.62659	0.338229	0.105503	0.95	0.0288324	0.844204	0.95	0.0677643
West Aspect	0.59526	0.321317	0.100228	0.9025	0.0273908	0.801994	0.9025	0.0643761
Noth Aspect	0.9025	0.806057	0.0107891	0.420608	0.9025	0.413491	0.173439	0.0800896
Noth Aspect	0.95	0.848481	0.011357	0.442746	0.95	0.435253	0.182568	0.0843048
Noth Aspect	1	0.893138	0.0119547	0.466048	1	0.458161	0.192177	0.0887419

## Sheet: diversity
	CHI	SHI
No Aspect	0.929154	0.95
No Aspect	0.882696	0.9025
No Aspect	0.978056	1
East Aspect	0.95	0.921634
East Aspect	0.9025	0.875552
East Aspect	1	0.970141
South Aspect	0.599334	0.766492
South Aspect	0.569367	0.728167
South Aspect	0.630878	0.806833
West Aspect	0.565831	0.806298
West Aspect	0.537539	0.765984
West Aspect	0.510662	0.727684
Noth Aspect	0.854404	0.807203
Noth Aspect	0.899373	0.849687
Noth Aspect	0.946708	0.894408
