# Supplementary material for: Soil fungal communities varied across aspects of restored grassland in former mining areas of the Qinghai-Tibet Plateau
Source: PLoS One. 2024 Mar 26;19(3):e0295019. doi: 10.1371/journal.pone.0295019 (PMC10965082; doi:10.1371/journal.pone.0295019)
Supplement: S3 File — (XLSX) [file pone.0295019.s003.xlsx]

## Sheet: figure
														Item	SOC
				Item	soil water content									No Aspect	91.1778
				No Aspect	34.5									East Aspect	123.58								Item	avaliable N
				East Aspect	28.5									South Aspect	108.609								No Aspect	341.33
				South Aspect	31.2									West Aspect	128.314								East Aspect	396.67
				West Aspect	43.3									Noth Aspect	105.999								South Aspect	382.67
				Noth Aspect	44.7																		West Aspect	551.67
																							Noth Aspect	514.33
				Item	soil bulk density
				No Aspect	0.346																		Item	avaliable P
				East Aspect	0.406									Item	Total N								No Aspect	66.93
				South Aspect	0.396									No Aspect	5.93								East Aspect	99.97
				West Aspect	0.33									East Aspect	6.33								South Aspect	132.53
				Noth Aspect	0.356									South Aspect	5.24								West Aspect	140.57
														West Aspect	8.89								Noth Aspect	124.33
														Noth Aspect	7.16
				Item	Ph									Item	Total P
				No Aspect	8.31									No Aspect	2.43
				East Aspect	7.86									East Aspect	2.73								Item	avaliable K
				South Aspect	8.35									South Aspect	3.3								No Aspect	596.33
				West Aspect	8.06									West Aspect	4.34								East Aspect	686.33
				Noth Aspect	8.1									Noth Aspect	2.96								South Aspect	746.67
																							West Aspect	1066
																							Noth Aspect	858.67
